# Supplementary material for: Fungal Community Complexity and Stability in Clay Loam and Sandy Soils in Mangrove Ecosystems
Source: J Fungi (Basel). 2025 Mar 28;11(4):262. doi: 10.3390/jof11040262 (PMC12028037; doi:10.3390/jof11040262)
Supplement: Supplementary file 1 [file jof-11-00262-s001.zip]

Archive with 1 entries (1 files):
- jof-3479874-supplementary.pdf
